# Supplementary material for: ﻿A new species of Anthaxia (Merocratus) Bílý, 1989 (Coleoptera, Buprestidae, Anthaxiini) from Vietnam
Source: Zookeys. 2025 Jul 10;1244:185–94. doi: 10.3897/zookeys.1244.150712 (PMC12272080; doi:10.3897/zookeys.1244.150712)
Supplement: XML Treatment for Anthaxia (Merocratus) rydzii [file zookeys.1244.150712-treatment1.xml]

<!DOCTYPE tp:taxon-treatment
  PUBLIC "-//TaxonX//DTD Taxonomic Treatment Publishing DTD v0 20100105//EN" "tax-treatment-NSO.dtd">
<tp:taxon-treatment xmlns:tp="http://www.plazi.org/taxpub"><tp:treatment-meta><kwd-group><label>Taxon classification</label><kwd>
              <named-content content-type="kingdom">Animalia</named-content>
            </kwd><kwd>
              <named-content content-type="order">Coleoptera</named-content>
            </kwd><kwd>
              <named-content content-type="family">Buprestidae</named-content>
            </kwd></kwd-group><mixed-citation publication-type="journal"><person-group><name><surname>Plachetka</surname><given-names>Mikuláš</given-names></name></person-group><article-title>﻿A new species of <italic><tp:taxon-name><tp:taxon-name-part taxon-name-part-type="genus" reg="Anthaxia">Anthaxia</tp:taxon-name-part></tp:taxon-name></italic> (<tp:taxon-name><tp:taxon-name-part taxon-name-part-type="genus" reg="Anthaxia"/><tp:taxon-name-part taxon-name-part-type="genus" reg="Merocratus">Merocratus</tp:taxon-name-part></tp:taxon-name>) Bílý, 1989 (<tp:taxon-name><tp:taxon-name-part taxon-name-part-type="order">Coleoptera</tp:taxon-name-part></tp:taxon-name>, <tp:taxon-name><tp:taxon-name-part taxon-name-part-type="family">Buprestidae</tp:taxon-name-part></tp:taxon-name>, <tp:taxon-name><tp:taxon-name-part taxon-name-part-type="tribe">Anthaxiini</tp:taxon-name-part></tp:taxon-name>) from Vietnam</article-title><source>Zookeys</source><day>10</day><month>07</month><year>2025</year><volume>1244</volume><fpage>185</fpage><lpage>194</lpage><pub-id pub-id-type="doi">10.3897/zookeys.1244.150712</pub-id></mixed-citation></tp:treatment-meta><tp:nomenclature><label>﻿</label><tp:taxon-name><object-id xmlns:xlink="http://www.w3.org/1999/xlink" content-type="arpha" xlink:type="simple">620DE6C9-5B1F-5A29-8C3E-85439753B719</object-id><tp:taxon-name-part taxon-name-part-type="genus" reg="Anthaxia">Anthaxia</tp:taxon-name-part> (<tp:taxon-name-part taxon-name-part-type="subgenus" reg="Merocratus">Merocratus</tp:taxon-name-part>) <tp:taxon-name-part taxon-name-part-type="species" reg="rydzii">rydzii</tp:taxon-name-part><object-id xmlns:xlink="http://www.w3.org/1999/xlink" content-type="zoobank" xlink:type="simple">https://zoobank.org/19C5B381-3B2C-4189-8D55-5BFBE4C57ADC</object-id></tp:taxon-name><tp:taxon-status xmlns:xlink="http://www.w3.org/1999/xlink" xlink:type="simple">sp. nov.</tp:taxon-status><xref ref-type="fig" rid="F1">Figs 1–4</xref><xref ref-type="fig" rid="F2">, 5–6</xref><xref ref-type="fig" rid="F4">, 13</xref><xref ref-type="fig" rid="F4">, 14</xref></tp:nomenclature><tp:treatment-sec sec-type="Type specimens" id="SECID0E6IAC"><title>Type specimens.</title><p><bold><italic>Holotype</italic></bold> • ♂ (<named-content xmlns:xlink="http://www.w3.org/1999/xlink" content-type="dwc:institutional_code" xlink:title="National Museum, Prague" xlink:href="http://grbio.org/institution/national-museum-prague-0" xlink:type="simple">NMPC</named-content>): Vietnam / Thanh Hóa / IV. 2024 / leg. local collector. <bold><italic>Paratypes</italic></bold> • 4♂ (<abbrev xmlns:xlink="http://www.w3.org/1999/xlink" xlink:title="Mikuláš Plachetka collection, Prague" id="ABBRID0ERJAC" xlink:type="simple">MPCP</abbrev>): same data as holotype. All type specimens bear a red label with printed text: HOLOTYPE [PARATYPE respectively] / <tp:taxon-name><tp:taxon-name-part taxon-name-part-type="genus" reg="Anthaxia">Anthaxia</tp:taxon-name-part></tp:taxon-name> / (<tp:taxon-name><tp:taxon-name-part taxon-name-part-type="genus" reg="Anthaxia"/><tp:taxon-name-part taxon-name-part-type="genus" reg="Merocratus">Merocratus</tp:taxon-name-part></tp:taxon-name>) / <tp:taxon-name><tp:taxon-name-part taxon-name-part-type="genus" reg="Anthaxia"/><tp:taxon-name-part taxon-name-part-type="species" reg="rydzii">rydzii</tp:taxon-name-part></tp:taxon-name> sp. nov. / det M. Plachetka 2024.</p></tp:treatment-sec><tp:treatment-sec sec-type="diagnosis" id="SECID0EKKAC"><title>Diagnosis.</title><p>Large, slender, green-black species. Dorsal body surface covered by sparse, white setae. Head retracted into prothorax, black-green, frons with wide but shallow, asymmetrically rounded depression. Eyes not projecting beyond outline of head. Pronotum green, with two large, indistinct, often fused, black or dark violet maculae. Antennae slightly overlapping mid-length of lateral pronotal margins when laid alongside. Pronotum widely depressed near posterior angles. Structure of pronotum consists of polygonal cells with central grains. In prescutellar part of pronotum cells smaller, with or without central grains, forming several feeble wrinkles. Scutellum cordiform, black or black-green. Elytra subparallel, weakly wedge-shaped, tapering from humeral callosities. Elytra 2.1 times as long as wide, green with black tinge and with indistinct black macula along suture. Elytra depressed from humeral callosities along lateral margin to apex. Transverse, basal depression deep, extending from anterior margin of humeral callosities to scutellum. Legs long, blue-green to violet, covered by sparse, white setae. Protibiae green, microdenticulated on inner margins with row of short brown setae. Mesotibiae slightly bent inward with short microdenticulation on apex of inner margins. Metatibiae bent inward with several distinct teeth near inner margin of apex, both outer and inner margins with row of brown setae. Tarsal claws and adhesive pads brown.</p></tp:treatment-sec><tp:treatment-sec sec-type="description" id="SECID0EPKAC"><title>Description of holotype.</title><p>Holotype male (Figs <xref ref-type="fig" rid="F1">1–4</xref>, <xref ref-type="fig" rid="F4">14</xref>). Head retracted into prothorax, frons with wide but shallow, irregularly rounded depression. Frons green, partly with black tinge, vertex black. Sculpture of frons consists of irregularly rounded punctures with central grains, with white setae growing from central grains. Eyes large, reniform, not projecting beyond outline of head. Inner margin S-shaped. Antennae serrate, metallic green, rather long, overlapping mid-length of pronotum when laid alongside. Scape long, about 3.5 times as long as wide, claviform; pedicel barrel-shaped, approximately 2 times as long as wide; third antennomere rectangular, about 3 times as long as wide; antennomeres 4-10 obtusely trapezoidal; terminal antennomere oval, tip pointed.</p><fig id="F1" position="float" orientation="portrait"><object-id xmlns:xlink="http://www.w3.org/1999/xlink" content-type="doi" xlink:type="simple">10.3897/zookeys.1244.150712.figures1-4</object-id><object-id xmlns:xlink="http://www.w3.org/1999/xlink" content-type="arpha" xlink:type="simple">AF6E076E-0DF8-55C1-BD4F-478EFCA1BF23</object-id><label>Figures 1–4.</label><caption><p><bold>1.</bold><tp:taxon-name><tp:taxon-name-part taxon-name-part-type="genus" reg="Anthaxia">Anthaxia</tp:taxon-name-part> (<tp:taxon-name-part taxon-name-part-type="subgenus" reg="Merocratus">Merocratus</tp:taxon-name-part>) <tp:taxon-name-part taxon-name-part-type="species" reg="rydzii">rydzii</tp:taxon-name-part></tp:taxon-name> sp. nov., holotype, <named-content xmlns:xlink="http://www.w3.org/1999/xlink" content-type="dwc:institutional_code" xlink:title="National Museum, Prague" xlink:href="http://grbio.org/institution/national-museum-prague-0" xlink:type="simple">NMPC</named-content> (dorsal view); <bold>2.</bold><tp:taxon-name><tp:taxon-name-part taxon-name-part-type="genus" reg="Anthaxia">A.</tp:taxon-name-part> (<tp:taxon-name-part taxon-name-part-type="subgenus" reg="Merocratus">M.</tp:taxon-name-part>) <tp:taxon-name-part taxon-name-part-type="species" reg="rydzii">rydzii</tp:taxon-name-part></tp:taxon-name> sp. nov., holotype (ventral view); <bold>3.</bold><tp:taxon-name><tp:taxon-name-part taxon-name-part-type="genus" reg="Anthaxia">A.</tp:taxon-name-part> (<tp:taxon-name-part taxon-name-part-type="subgenus" reg="Merocratus">M.</tp:taxon-name-part>) <tp:taxon-name-part taxon-name-part-type="species" reg="rydzii">rydzii</tp:taxon-name-part></tp:taxon-name> sp. nov., holotype (anal sternite); <bold>4.</bold><tp:taxon-name><tp:taxon-name-part taxon-name-part-type="genus" reg="Anthaxia">A.</tp:taxon-name-part> (<tp:taxon-name-part taxon-name-part-type="subgenus" reg="Merocratus">M.</tp:taxon-name-part>) <tp:taxon-name-part taxon-name-part-type="species" reg="rydzii">rydzii</tp:taxon-name-part></tp:taxon-name> sp. nov., holotype (anal sternite - different angle). Scale bars: 1.0 mm.</p></caption><graphic xmlns:xlink="http://www.w3.org/1999/xlink" xlink:href="zookeys-1244-185_article-150712__-g001.jpg" position="float" orientation="portrait" xlink:type="simple" id="oo_1371090.jpg"><uri content-type="original_file" xlink:type="simple">https://binary.pensoft.net/fig/1371090</uri></graphic></fig><p>Pronotum weakly convex, approximately 1.6 times as long as wide, with wide lateroposterior depressions, lateral margins irregularly rounded. Pronotum widest in the middle, anterior margin bisinuate, lobate in the middle, anterolateral angles acute. Posterior margin shallowly bisinuate. Depression in lateroposterior angles wide, not deep. Pronotum green with black tinge, in anterior part black tinge almost covers basic green colour. Black tinge forms two anteriorly fused asymmetrically triangular maculae. Sculpture of pronotum consists of irregular, polygonal cells, mostly with central grains with short white setae. In prescutellar part of pronotum horizontal border of cells forms short, feeble wrinkles (one wrinkle is formed by border of 3–6 cells), with shorter vertical borders. Scutellum cordiform, as long as wide, black, with very slight green tinge.</p><p>Elytra 2 times as long as wide, green with indistinct black macula around suture, partly with black tinge. Elytra subparallel, tapering from humeral callosities, depressed from humeral callosities to apex along margin, in second third depression widest, reaching half of elytral length. Elytral margins with fine microdenticulation, apices separately rounded. Sculpture of elytra consists of very fine wrinkles. Space between them often with small, deep, rounded punctures. Elytra with sparse, short, white pubescence. Deep basal, transverse depression above humeral callosities reaching scutellum. Green colour of elytral surface in this depression and in circumscutellar triangle lighter than in rest of elytra.</p><p>Ventral side black, partly with green or golden tinge, with lustrous reflection. Structure of pronotum consists of asymmetrically rounded cells with central grains with long white setae. Prosternum black, prosternal process with green tinge. Sternites black with green or golden tinge. All sternites slightly depressed near lateral margins, slightly truncate with irregularly S-shaped lateral margins. Anal sternite with irregularly circular depression in the middle and depression along apex, without notch. The shape of anal sternite significantly changes based on angle of view (Figs <xref ref-type="fig" rid="F1">3</xref>, <xref ref-type="fig" rid="F1">4</xref>).</p><p>Legs rather short, green to blue-green, covered with sparse, rather long, white setae. Protibiae slightly bent inward with pale brown setae along two-thirds of apical inner margins. Mesotibiae slightly bent inward, with pale brown setae only near apex of inner margin. Metatibiae bent inward with six distinct teeth near apex of inner margin, with pale brown setae on apical margins. Procoxae and mesocoxae green. Metacoxae black with green margins. Structure same as prosternum, outer lateroposterior angles acutely protruded, inner lateroposterior angle acute, forming small spine. Femora blue-green, metafemora and metatrochanters with white setae on lateral margins. Tarsi blue-green, adhesive pads and tarsal claws brown. Tarsal claw simple, only slightly enlarged near base.</p><p>Aedeagus (Fig. <xref ref-type="fig" rid="F4">13</xref> – paratype, Fig. <xref ref-type="fig" rid="F4">14</xref> – holotype) well sclerotized, stout. Parameres laterally, angulately widened, then narrowing, near apex with indistinct serration, with only few pale brown setae. Median lobe wide, with reticulate microsculpture, lateral margins as dark as parameres, central area and apex brighter. Apex tapering to rather wide, rounded tip.</p></tp:treatment-sec><tp:treatment-sec sec-type="description" id="SECID0EFOAC"><title>Measurements.</title><p>Length: 7.0–7.4 mm (holotype 7.3 mm), width: 2.2–2.4 mm (holotype: 2.3 mm).</p></tp:treatment-sec><tp:treatment-sec sec-type="variability" id="SECID0EKOAC"><title>Variability.</title><p>Among five known specimens, there are two paratypes very similar to the holotype, another specimen possesses almost completely green colouration, only with a black tinge (Fig. <xref ref-type="fig" rid="F2">5</xref>), and the last specimen has an elytral pattern similar to the holotype, but with a strong violet tinge on the pronotum (Fig. <xref ref-type="fig" rid="F2">6</xref>).</p><fig id="F2" position="float" orientation="portrait"><object-id xmlns:xlink="http://www.w3.org/1999/xlink" content-type="doi" xlink:type="simple">10.3897/zookeys.1244.150712.figures5-8</object-id><object-id xmlns:xlink="http://www.w3.org/1999/xlink" content-type="arpha" xlink:type="simple">C7D731A5-2D98-5564-923D-7D64133AFC95</object-id><label>Figures 5–8.</label><caption><p><bold>5.</bold><tp:taxon-name><tp:taxon-name-part taxon-name-part-type="genus" reg="Anthaxia">Anthaxia</tp:taxon-name-part> (<tp:taxon-name-part taxon-name-part-type="subgenus" reg="Merocratus">Merocratus</tp:taxon-name-part>) <tp:taxon-name-part taxon-name-part-type="species" reg="rydzii">rydzii</tp:taxon-name-part></tp:taxon-name> sp. nov., paratype, <abbrev xmlns:xlink="http://www.w3.org/1999/xlink" xlink:title="Mikuláš Plachetka collection, Prague" id="ABBRID0EQPAC" xlink:type="simple">MPCP</abbrev>—habitus variability (green colouration, black tinge); <bold>6.</bold><tp:taxon-name><tp:taxon-name-part taxon-name-part-type="genus" reg="Anthaxia">A.</tp:taxon-name-part> (<tp:taxon-name-part taxon-name-part-type="subgenus" reg="Merocratus">M.</tp:taxon-name-part>) <tp:taxon-name-part taxon-name-part-type="species" reg="rydzii">rydzii</tp:taxon-name-part></tp:taxon-name> sp. nov., paratype, <abbrev xmlns:xlink="http://www.w3.org/1999/xlink" xlink:title="Mikuláš Plachetka collection, Prague" id="ABBRID0EFAAE" xlink:type="simple">MPCP</abbrev>—habitus variability (violet tinge); <bold>7.</bold><tp:taxon-name><tp:taxon-name-part taxon-name-part-type="genus" reg="Anthaxia">A.</tp:taxon-name-part> (<tp:taxon-name-part taxon-name-part-type="subgenus" reg="Merocratus">M.</tp:taxon-name-part>) <tp:taxon-name-part taxon-name-part-type="species" reg="barbieri">barbieri</tp:taxon-name-part></tp:taxon-name> Descarpentries, 1958, male, <abbrev xmlns:xlink="http://www.w3.org/1999/xlink" xlink:title="Mikuláš Plachetka collection, Prague" id="ABBRID0EZAAE" xlink:type="simple">MPCP</abbrev> (dorsal view); <bold>8.</bold><tp:taxon-name><tp:taxon-name-part taxon-name-part-type="genus" reg="Anthaxia">A.</tp:taxon-name-part> (<tp:taxon-name-part taxon-name-part-type="subgenus" reg="Merocratus">M.</tp:taxon-name-part>) <tp:taxon-name-part taxon-name-part-type="species" reg="barbieri">barbieri</tp:taxon-name-part></tp:taxon-name> Descarpentries, 1958, male (ventral view). Scale bars: 1.0 mm.</p></caption><graphic xmlns:xlink="http://www.w3.org/1999/xlink" xlink:href="zookeys-1244-185_article-150712__-g002.jpg" position="float" orientation="portrait" xlink:type="simple" id="oo_1371091.jpg"><uri content-type="original_file" xlink:type="simple">https://binary.pensoft.net/fig/1371091</uri></graphic></fig></tp:treatment-sec><tp:treatment-sec sec-type="Sexual dimorphism" id="SECID0ESBAE"><title>Sexual dimorphism.</title><p>Female unknown.</p></tp:treatment-sec><tp:treatment-sec sec-type="Bionomy" id="SECID0EXBAE"><title>Bionomy.</title><p>Unknown.</p></tp:treatment-sec><tp:treatment-sec sec-type="distribution" id="SECID0E3BAE"><title>Distribution.</title><p>Vietnam.</p></tp:treatment-sec><tp:treatment-sec sec-type="etymology" id="SECID0EBCAE"><title>Etymology.</title><p>This species is dedicated to my friend, excellent photographer of (not only) living insects, co-author and colleague Daniel Rydzi from Králův Dvůr, Czech Republic.</p></tp:treatment-sec><tp:treatment-sec sec-type="Differential diagnosis" id="SECID0EGCAE"><title>Differential diagnosis.</title><p>The closest species is <tp:taxon-name><tp:taxon-name-part taxon-name-part-type="genus" reg="Anthaxia">Anthaxia</tp:taxon-name-part> (<tp:taxon-name-part taxon-name-part-type="subgenus" reg="Merocratus">Merocratus</tp:taxon-name-part>) <tp:taxon-name-part taxon-name-part-type="species" reg="angustata">angustata</tp:taxon-name-part></tp:taxon-name> Bílý, 2019 (Figs <xref ref-type="fig" rid="F3">9–12</xref>, <xref ref-type="fig" rid="F4">15</xref>) from northern Vietnam, which can be easily distinguished by its deeply depressed frons, anal sternite with a deep, rectangular notch, and the different shape of the aedeagus. Notch is a kerf replacing the tip of the apex of the anal sternite otherwise present in almost all subgenus <tp:taxon-name><tp:taxon-name-part taxon-name-part-type="genus" reg="Anthaxia"/><tp:taxon-name-part taxon-name-part-type="subgenus" reg="Merocratus">Merocratus</tp:taxon-name-part></tp:taxon-name> species. To illustrate the difference, an anal sternite of <tp:taxon-name><tp:taxon-name-part taxon-name-part-type="genus" reg="Anthaxia">A.</tp:taxon-name-part> (<tp:taxon-name-part taxon-name-part-type="subgenus" reg="Merocratus">M.</tp:taxon-name-part>) <tp:taxon-name-part taxon-name-part-type="species" reg="angustata">angustata</tp:taxon-name-part></tp:taxon-name> (Figs <xref ref-type="fig" rid="F3">10</xref>, <xref ref-type="fig" rid="F3">12</xref>) can be compared to anal sternite of <italic><tp:taxon-name><tp:taxon-name-part taxon-name-part-type="genus" reg="Anthaxia">A.</tp:taxon-name-part><tp:taxon-name-part taxon-name-part-type="species" reg="rydzii">rydzii</tp:taxon-name-part></tp:taxon-name></italic> sp. nov. (Figs <xref ref-type="fig" rid="F1">3</xref>, <xref ref-type="fig" rid="F1">4</xref>) or to the anal sternite of another species similar to <italic><tp:taxon-name><tp:taxon-name-part taxon-name-part-type="genus" reg="Anthaxia">A.</tp:taxon-name-part><tp:taxon-name-part taxon-name-part-type="species" reg="rydzii">rydzii</tp:taxon-name-part></tp:taxon-name></italic> sp. nov.: <tp:taxon-name><tp:taxon-name-part taxon-name-part-type="genus" reg="Anthaxia">A.</tp:taxon-name-part> (<tp:taxon-name-part taxon-name-part-type="subgenus" reg="Merocratus">M.</tp:taxon-name-part>) <tp:taxon-name-part taxon-name-part-type="species" reg="barbieri">barbieri</tp:taxon-name-part></tp:taxon-name> Descarpentries, 1958, which also possesses an anal sternite without a notch (Fig. <xref ref-type="fig" rid="F2">8</xref>). However, <tp:taxon-name><tp:taxon-name-part taxon-name-part-type="genus" reg="Anthaxia">A.</tp:taxon-name-part> (<tp:taxon-name-part taxon-name-part-type="subgenus" reg="Merocratus">M.</tp:taxon-name-part>) <tp:taxon-name-part taxon-name-part-type="species" reg="barbieri">barbieri</tp:taxon-name-part></tp:taxon-name> can be distinguished by the straight metatibiae with only indistinct microdenticulation (metatibiae bent inward with several distinct teeth in <tp:taxon-name><tp:taxon-name-part taxon-name-part-type="genus" reg="Anthaxia">A.</tp:taxon-name-part> (<tp:taxon-name-part taxon-name-part-type="subgenus" reg="Merocratus">M.</tp:taxon-name-part>) <tp:taxon-name-part taxon-name-part-type="species" reg="rydzii">rydzii</tp:taxon-name-part></tp:taxon-name> sp. nov.), by more distinct elytral pattern and by slender, different aedeagus (Figs <xref ref-type="fig" rid="F2">7</xref>, <xref ref-type="fig" rid="F2">8</xref>, <xref ref-type="fig" rid="F4">16</xref>).</p><fig id="F3" position="float" orientation="portrait"><object-id xmlns:xlink="http://www.w3.org/1999/xlink" content-type="doi" xlink:type="simple">10.3897/zookeys.1244.150712.figures9-12</object-id><object-id xmlns:xlink="http://www.w3.org/1999/xlink" content-type="arpha" xlink:type="simple">88DC6FC3-86D8-5550-AA03-02EA23DBDB74</object-id><label>Figures 9–12.</label><caption><p><bold>9.</bold><tp:taxon-name><tp:taxon-name-part taxon-name-part-type="genus" reg="Anthaxia">Anthaxia</tp:taxon-name-part> (<tp:taxon-name-part taxon-name-part-type="subgenus" reg="Merocratus">Merocratus</tp:taxon-name-part>) <tp:taxon-name-part taxon-name-part-type="species" reg="angustata">angustata</tp:taxon-name-part></tp:taxon-name> Bílý, 2019, male, <abbrev xmlns:xlink="http://www.w3.org/1999/xlink" xlink:title="Mikuláš Plachetka collection, Prague" id="ABBRID0ERHAE" xlink:type="simple">MPCP</abbrev> (dorsal view); <bold>10.</bold><tp:taxon-name><tp:taxon-name-part taxon-name-part-type="genus" reg="Anthaxia">A.</tp:taxon-name-part> (<tp:taxon-name-part taxon-name-part-type="subgenus" reg="Merocratus">M.</tp:taxon-name-part>) <tp:taxon-name-part taxon-name-part-type="species" reg="angustata">angustata</tp:taxon-name-part></tp:taxon-name> Bílý, 2019, male (ventral view); <bold>11.</bold><tp:taxon-name><tp:taxon-name-part taxon-name-part-type="genus" reg="Anthaxia">A.</tp:taxon-name-part> (<tp:taxon-name-part taxon-name-part-type="subgenus" reg="Merocratus">M.</tp:taxon-name-part>) <tp:taxon-name-part taxon-name-part-type="species" reg="angustata">angustata</tp:taxon-name-part></tp:taxon-name> Bílý, 2019, female, <abbrev xmlns:xlink="http://www.w3.org/1999/xlink" xlink:title="Mikuláš Plachetka collection, Prague" id="ABBRID0EVIAE" xlink:type="simple">MPCP</abbrev> (dorsal view); <bold>12.</bold><tp:taxon-name><tp:taxon-name-part taxon-name-part-type="genus" reg="Anthaxia">A.</tp:taxon-name-part> (<tp:taxon-name-part taxon-name-part-type="subgenus" reg="Merocratus">M.</tp:taxon-name-part>) <tp:taxon-name-part taxon-name-part-type="species" reg="angustata">angustata</tp:taxon-name-part></tp:taxon-name> Bílý, 2019, female (ventral view). Scale bars: 1.0 mm.</p></caption><graphic xmlns:xlink="http://www.w3.org/1999/xlink" xlink:href="zookeys-1244-185_article-150712__-g003.jpg" position="float" orientation="portrait" xlink:type="simple" id="oo_1371092.jpg"><uri content-type="original_file" xlink:type="simple">https://binary.pensoft.net/fig/1371092</uri></graphic></fig><fig id="F4" position="float" orientation="portrait"><object-id xmlns:xlink="http://www.w3.org/1999/xlink" content-type="doi" xlink:type="simple">10.3897/zookeys.1244.150712.figures13-16</object-id><object-id xmlns:xlink="http://www.w3.org/1999/xlink" content-type="arpha" xlink:type="simple">42F00B55-3539-5199-ACF3-DC73B058995B</object-id><label>Figures 13–16.</label><caption><p><bold>13.</bold><tp:taxon-name><tp:taxon-name-part taxon-name-part-type="genus" reg="Anthaxia">Anthaxia</tp:taxon-name-part> (<tp:taxon-name-part taxon-name-part-type="subgenus" reg="Merocratus">Merocratus</tp:taxon-name-part>) <tp:taxon-name-part taxon-name-part-type="species" reg="rydzii">rydzii</tp:taxon-name-part></tp:taxon-name> sp. nov., paratype, <abbrev xmlns:xlink="http://www.w3.org/1999/xlink" xlink:title="Mikuláš Plachetka collection, Prague" id="ABBRID0EGKAE" xlink:type="simple">MPCP</abbrev> (aedeagus); <bold>14.</bold><tp:taxon-name><tp:taxon-name-part taxon-name-part-type="genus" reg="Anthaxia">A.</tp:taxon-name-part> (<tp:taxon-name-part taxon-name-part-type="subgenus" reg="Merocratus">M.</tp:taxon-name-part>) <tp:taxon-name-part taxon-name-part-type="species" reg="rydzii">rydzii</tp:taxon-name-part></tp:taxon-name> sp. nov., holotype, <named-content xmlns:xlink="http://www.w3.org/1999/xlink" content-type="dwc:institutional_code" xlink:title="National Museum, Prague" xlink:href="http://grbio.org/institution/national-museum-prague-0" xlink:type="simple">NMPC</named-content> (parameres and median lobe); <bold>15.</bold><tp:taxon-name><tp:taxon-name-part taxon-name-part-type="genus" reg="Anthaxia">A.</tp:taxon-name-part> (<tp:taxon-name-part taxon-name-part-type="subgenus" reg="Merocratus">M.</tp:taxon-name-part>) <tp:taxon-name-part taxon-name-part-type="species" reg="angustata">angustata</tp:taxon-name-part></tp:taxon-name> Bílý, 2019, male, <abbrev xmlns:xlink="http://www.w3.org/1999/xlink" xlink:title="Mikuláš Plachetka collection, Prague" id="ABBRID0EOLAE" xlink:type="simple">MPCP</abbrev> (aedeagus); <bold>16.</bold><tp:taxon-name><tp:taxon-name-part taxon-name-part-type="genus" reg="Anthaxia">A.</tp:taxon-name-part> (<tp:taxon-name-part taxon-name-part-type="subgenus" reg="Merocratus">M.</tp:taxon-name-part>) <tp:taxon-name-part taxon-name-part-type="species" reg="barbieri">barbieri</tp:taxon-name-part></tp:taxon-name> Descarpentries, 1958, male, <abbrev xmlns:xlink="http://www.w3.org/1999/xlink" xlink:title="Mikuláš Plachetka collection, Prague" id="ABBRID0ECMAE" xlink:type="simple">MPCP</abbrev> (aedeagus). Scale bar: 1.0 mm.</p></caption><graphic xmlns:xlink="http://www.w3.org/1999/xlink" xlink:href="zookeys-1244-185_article-150712__-g004.jpg" position="float" orientation="portrait" xlink:type="simple" id="oo_1371093.jpg"><uri content-type="original_file" xlink:type="simple">https://binary.pensoft.net/fig/1371093</uri></graphic></fig><p><tp:taxon-name><tp:taxon-name-part taxon-name-part-type="genus" reg="Anthaxia">Anthaxia</tp:taxon-name-part> (<tp:taxon-name-part taxon-name-part-type="subgenus" reg="Merocratus">M.</tp:taxon-name-part>) <tp:taxon-name-part taxon-name-part-type="species" reg="vietnamica">vietnamica</tp:taxon-name-part></tp:taxon-name> Bílý, 1998 can be distinguished by its less bent metatibiae which lack apical teeth on the inner margin, by the different aedeagus and by the notched anal sternite.</p><p>Other species occurring in Vietnam—<tp:taxon-name><tp:taxon-name-part taxon-name-part-type="genus" reg="Anthaxia">A.</tp:taxon-name-part> (<tp:taxon-name-part taxon-name-part-type="subgenus" reg="Merocratus">M.</tp:taxon-name-part>) <tp:taxon-name-part taxon-name-part-type="species" reg="castanopsivora">castanopsivora</tp:taxon-name-part></tp:taxon-name> Bílý, 1998 and <tp:taxon-name><tp:taxon-name-part taxon-name-part-type="genus" reg="Anthaxia">A.</tp:taxon-name-part> (<tp:taxon-name-part taxon-name-part-type="subgenus" reg="Merocratus">M.</tp:taxon-name-part>) <tp:taxon-name-part taxon-name-part-type="species" reg="tamdaoensis">tamdaoensis</tp:taxon-name-part></tp:taxon-name> Bílý, 1998—can be easily distinguished by the different elytra colour—all mentioned species have the elytra and postscutellar triangle either violet-black or bluish with green elytral maculae and by a notched anal sternite (<xref ref-type="bibr" rid="B2">Bílý 1990</xref>, <xref ref-type="bibr" rid="B3">1998</xref>).</p><p><tp:taxon-name><tp:taxon-name-part taxon-name-part-type="genus" reg="Anthaxia">Anthaxia</tp:taxon-name-part> (<tp:taxon-name-part taxon-name-part-type="subgenus" reg="Merocratus">M.</tp:taxon-name-part>) <tp:taxon-name-part taxon-name-part-type="species" reg="beesoniana">beesoniana</tp:taxon-name-part></tp:taxon-name> Gebhardt, 1926 from Thailand possesses a similar anal sternite without a notch, but it can be distinguished by its different aedeagus, the black-violet basic colour of the elytra, and by the different structure of the pronotum.</p></tp:treatment-sec><ref-list><ref id="B2"><mixed-citation xmlns:xlink="http://www.w3.org/1999/xlink" xlink:type="simple"><person-group><name name-style="western"><surname>Bílý</surname><given-names>S</given-names></name></person-group> (<year>1990</year>) <article-title>Taxonomical notes on <italic><tp:taxon-name><tp:taxon-name-part taxon-name-part-type="tribe">Anthaxiini</tp:taxon-name-part></tp:taxon-name></italic> (<tp:taxon-name><tp:taxon-name-part taxon-name-part-type="order">Coleoptera</tp:taxon-name-part></tp:taxon-name>, <tp:taxon-name><tp:taxon-name-part taxon-name-part-type="family">Buprestidae</tp:taxon-name-part></tp:taxon-name>) from the Oriental region, with the descriptions of new taxa.</article-title><source>Annotationes Zoologicae et Botanicae</source><volume>198</volume>: <fpage>1</fpage>–<lpage>23</lpage>.</mixed-citation></ref><ref id="B3"><mixed-citation xmlns:xlink="http://www.w3.org/1999/xlink" xlink:type="simple"><person-group><name name-style="western"><surname>Bílý</surname><given-names>S</given-names></name></person-group> (<year>1998</year>) <article-title>A revision of <tp:taxon-name><tp:taxon-name-part taxon-name-part-type="genus">Anthaxia</tp:taxon-name-part> (<tp:taxon-name-part taxon-name-part-type="infraspecific-rank">subgen.</tp:taxon-name-part> <tp:taxon-name-part taxon-name-part-type="subgenus">Merocratus</tp:taxon-name-part>)</tp:taxon-name> (<tp:taxon-name><tp:taxon-name-part taxon-name-part-type="order">Coleoptera</tp:taxon-name-part></tp:taxon-name>: <tp:taxon-name><tp:taxon-name-part taxon-name-part-type="family">Buprestidae</tp:taxon-name-part></tp:taxon-name>).</article-title><source>Folia Heyrovskyana</source><volume>6</volume>: <fpage>125</fpage>–<lpage>146</lpage>.</mixed-citation></ref></ref-list></tp:taxon-treatment>
