# Supplementary material for: ﻿A new species of Anthaxia (Merocratus) Bílý, 1989 (Coleoptera, Buprestidae, Anthaxiini) from Vietnam
Source: Zookeys. 2025 Jul 10;1244:185–94. doi: 10.3897/zookeys.1244.150712 (PMC12272080; doi:10.3897/zookeys.1244.150712)
Supplement: XML Treatment for Anthaxia (Merocratus) angustata [file zookeys.1244.150712-treatment2.xml]

<!DOCTYPE tp:taxon-treatment
  PUBLIC "-//TaxonX//DTD Taxonomic Treatment Publishing DTD v0 20100105//EN" "tax-treatment-NSO.dtd">
<tp:taxon-treatment xmlns:tp="http://www.plazi.org/taxpub"><tp:treatment-meta><kwd-group><label>Taxon classification</label><kwd>
              <named-content content-type="kingdom">Animalia</named-content>
            </kwd><kwd>
              <named-content content-type="order">Coleoptera</named-content>
            </kwd><kwd>
              <named-content content-type="family">Buprestidae</named-content>
            </kwd></kwd-group><mixed-citation publication-type="journal"><person-group><name><surname>Plachetka</surname><given-names>Mikuláš</given-names></name></person-group><article-title>﻿A new species of <italic><tp:taxon-name><tp:taxon-name-part taxon-name-part-type="genus" reg="Anthaxia">Anthaxia</tp:taxon-name-part></tp:taxon-name></italic> (<tp:taxon-name><tp:taxon-name-part taxon-name-part-type="genus" reg="Anthaxia"/><tp:taxon-name-part taxon-name-part-type="genus" reg="Merocratus">Merocratus</tp:taxon-name-part></tp:taxon-name>) Bílý, 1989 (<tp:taxon-name><tp:taxon-name-part taxon-name-part-type="order">Coleoptera</tp:taxon-name-part></tp:taxon-name>, <tp:taxon-name><tp:taxon-name-part taxon-name-part-type="family">Buprestidae</tp:taxon-name-part></tp:taxon-name>, <tp:taxon-name><tp:taxon-name-part taxon-name-part-type="tribe">Anthaxiini</tp:taxon-name-part></tp:taxon-name>) from Vietnam</article-title><source>Zookeys</source><day>10</day><month>07</month><year>2025</year><volume>1244</volume><fpage>185</fpage><lpage>194</lpage><pub-id pub-id-type="doi">10.3897/zookeys.1244.150712</pub-id></mixed-citation></tp:treatment-meta><tp:nomenclature><label>﻿</label><tp:taxon-name><object-id xmlns:xlink="http://www.w3.org/1999/xlink" content-type="arpha" xlink:type="simple">156ED405-DA64-51B5-BE16-11D788DE8B43</object-id><tp:taxon-name-part taxon-name-part-type="genus" reg="Anthaxia">Anthaxia</tp:taxon-name-part> (<tp:taxon-name-part taxon-name-part-type="subgenus" reg="Merocratus">Merocratus</tp:taxon-name-part>) <tp:taxon-name-part taxon-name-part-type="species" reg="angustata">angustata</tp:taxon-name-part></tp:taxon-name><tp:taxon-authority>Bílý, 2019</tp:taxon-authority><xref ref-type="fig" rid="F3">Figs 9–12</xref><xref ref-type="fig" rid="F4">, 15</xref></tp:nomenclature><tp:treatment-sec sec-type="material" id="SECID0EBQAE"><title>Type specimens examined.</title><p><tp:taxon-name><tp:taxon-name-part taxon-name-part-type="genus" reg="Anthaxia">Anthaxia</tp:taxon-name-part> (<tp:taxon-name-part taxon-name-part-type="subgenus" reg="Merocratus">Merocratus</tp:taxon-name-part>) <tp:taxon-name-part taxon-name-part-type="species" reg="angustata">angustata</tp:taxon-name-part></tp:taxon-name> Bílý, 2019: <bold><italic>Holotype</italic></bold> • ♂ (<named-content xmlns:xlink="http://www.w3.org/1999/xlink" content-type="dwc:institutional_code" xlink:title="National Museum, Prague" xlink:href="http://grbio.org/institution/national-museum-prague-0" xlink:type="simple">NMPC</named-content>): N-Vietnam, Ninh Binh Pr[ovince]., Cuc Phuong NP [National Park], 270 m, <named-content xmlns:xlink="http://www.w3.org/1999/xlink" content-type="dwc:verbatimCoordinates" xlink:type="simple"><named-content content-type="geo-json" specific-use="{&#34;type&#34;:&#34;Point&#34;,&#34;coordinates&#34;:[105.667533,20.292878]}" id="NCID0E6QAE" xlink:type="simple">20°17.5727'N, 105°40.052'E</named-content></named-content>, 22.–25.v.2015, leg. A. Weigel // HOLOTYPE / <tp:taxon-name><tp:taxon-name-part taxon-name-part-type="genus" reg="Anthaxia">Anthaxia</tp:taxon-name-part></tp:taxon-name> / (<tp:taxon-name><tp:taxon-name-part taxon-name-part-type="genus" reg="Anthaxia"/><tp:taxon-name-part taxon-name-part-type="genus" reg="Merocratus">Merocratus</tp:taxon-name-part></tp:taxon-name>) / <tp:taxon-name><tp:taxon-name-part taxon-name-part-type="genus" reg="Anthaxia"/><tp:taxon-name-part taxon-name-part-type="species" reg="angustata">angustata</tp:taxon-name-part></tp:taxon-name> sp. nov. / Sv. Bílý det. [red label, printed].</p></tp:treatment-sec><tp:treatment-sec sec-type="material" id="SECID0EZRAE"><title>Additional specimens examined.</title><p><tp:taxon-name><tp:taxon-name-part taxon-name-part-type="genus" reg="Anthaxia">Anthaxia</tp:taxon-name-part> (<tp:taxon-name-part taxon-name-part-type="subgenus" reg="Merocratus">Merocratus</tp:taxon-name-part>) <tp:taxon-name-part taxon-name-part-type="species" reg="angustata">angustata</tp:taxon-name-part></tp:taxon-name> Bílý, 2019: <bold>Vietnam</bold>: • 1♂, 1♀ (<abbrev xmlns:xlink="http://www.w3.org/1999/xlink" xlink:title="Mikuláš Plachetka collection, Prague" id="ABBRID0EPSAE" xlink:type="simple">MPCP</abbrev>): VIETNAM V. 2023 / north Vietnam / Cao Bang / leg. local collector // <tp:taxon-name><tp:taxon-name-part taxon-name-part-type="genus" reg="Anthaxia">Anthaxia</tp:taxon-name-part></tp:taxon-name> (<tp:taxon-name><tp:taxon-name-part taxon-name-part-type="genus" reg="Anthaxia"/><tp:taxon-name-part taxon-name-part-type="genus" reg="Merocratus">Merocratus</tp:taxon-name-part></tp:taxon-name>) / <tp:taxon-name><tp:taxon-name-part taxon-name-part-type="genus" reg="Anthaxia"/><tp:taxon-name-part taxon-name-part-type="species" reg="angustata">angustata</tp:taxon-name-part></tp:taxon-name> / Bílý 2019 / det. M. Plachetka 2024.</p></tp:treatment-sec><tp:treatment-sec sec-type="discussion" id="SECID0EITAE"><title>Discussion.</title><p>The female (Figs <xref ref-type="fig" rid="F3">11</xref>, <xref ref-type="fig" rid="F3">12</xref>) differs from the male (Figs <xref ref-type="fig" rid="F3">9</xref>, <xref ref-type="fig" rid="F3">10</xref>) by its stouter body and more convex elytra, which are parallel-sided in the anterior two-thirds, then tapering, apices separately rounded. Elytra shiny black with red tinge in posterior half, green elytral maculae same as in male. Ventral side black to dark blue-green with a shiny green stripe in the anterior margin of the prosternum and mesosternum, and with a narrow stripe along the lateral margins of the sternites. Anal sternite with a “Y” notch (in male notch widely rectangular).</p></tp:treatment-sec><tp:treatment-sec><!--Section generated to contain objects referenced in tp:taxon-treatment.--><fig id="F3" position="float" orientation="portrait"><object-id xmlns:xlink="http://www.w3.org/1999/xlink" content-type="doi" xlink:type="simple">10.3897/zookeys.1244.150712.figures9-12</object-id><object-id xmlns:xlink="http://www.w3.org/1999/xlink" content-type="arpha" xlink:type="simple">88DC6FC3-86D8-5550-AA03-02EA23DBDB74</object-id><label>Figures 9–12.</label><caption><p><bold>9.</bold><tp:taxon-name><tp:taxon-name-part taxon-name-part-type="genus" reg="Anthaxia">Anthaxia</tp:taxon-name-part> (<tp:taxon-name-part taxon-name-part-type="subgenus" reg="Merocratus">Merocratus</tp:taxon-name-part>) <tp:taxon-name-part taxon-name-part-type="species" reg="angustata">angustata</tp:taxon-name-part></tp:taxon-name> Bílý, 2019, male, <abbrev xmlns:xlink="http://www.w3.org/1999/xlink" xlink:title="Mikuláš Plachetka collection, Prague" id="ABBRID0ERHAE" xlink:type="simple">MPCP</abbrev> (dorsal view); <bold>10.</bold><tp:taxon-name><tp:taxon-name-part taxon-name-part-type="genus" reg="Anthaxia">A.</tp:taxon-name-part> (<tp:taxon-name-part taxon-name-part-type="subgenus" reg="Merocratus">M.</tp:taxon-name-part>) <tp:taxon-name-part taxon-name-part-type="species" reg="angustata">angustata</tp:taxon-name-part></tp:taxon-name> Bílý, 2019, male (ventral view); <bold>11.</bold><tp:taxon-name><tp:taxon-name-part taxon-name-part-type="genus" reg="Anthaxia">A.</tp:taxon-name-part> (<tp:taxon-name-part taxon-name-part-type="subgenus" reg="Merocratus">M.</tp:taxon-name-part>) <tp:taxon-name-part taxon-name-part-type="species" reg="angustata">angustata</tp:taxon-name-part></tp:taxon-name> Bílý, 2019, female, <abbrev xmlns:xlink="http://www.w3.org/1999/xlink" xlink:title="Mikuláš Plachetka collection, Prague" id="ABBRID0EVIAE" xlink:type="simple">MPCP</abbrev> (dorsal view); <bold>12.</bold><tp:taxon-name><tp:taxon-name-part taxon-name-part-type="genus" reg="Anthaxia">A.</tp:taxon-name-part> (<tp:taxon-name-part taxon-name-part-type="subgenus" reg="Merocratus">M.</tp:taxon-name-part>) <tp:taxon-name-part taxon-name-part-type="species" reg="angustata">angustata</tp:taxon-name-part></tp:taxon-name> Bílý, 2019, female (ventral view). Scale bars: 1.0 mm.</p></caption><graphic xmlns:xlink="http://www.w3.org/1999/xlink" xlink:href="zookeys-1244-185_article-150712__-g003.jpg" position="float" orientation="portrait" xlink:type="simple" id="oo_1371092.jpg"><uri content-type="original_file" xlink:type="simple">https://binary.pensoft.net/fig/1371092</uri></graphic></fig><fig id="F4" position="float" orientation="portrait"><object-id xmlns:xlink="http://www.w3.org/1999/xlink" content-type="doi" xlink:type="simple">10.3897/zookeys.1244.150712.figures13-16</object-id><object-id xmlns:xlink="http://www.w3.org/1999/xlink" content-type="arpha" xlink:type="simple">42F00B55-3539-5199-ACF3-DC73B058995B</object-id><label>Figures 13–16.</label><caption><p><bold>13.</bold><tp:taxon-name><tp:taxon-name-part taxon-name-part-type="genus" reg="Anthaxia">Anthaxia</tp:taxon-name-part> (<tp:taxon-name-part taxon-name-part-type="subgenus" reg="Merocratus">Merocratus</tp:taxon-name-part>) <tp:taxon-name-part taxon-name-part-type="species" reg="rydzii">rydzii</tp:taxon-name-part></tp:taxon-name> sp. nov., paratype, <abbrev xmlns:xlink="http://www.w3.org/1999/xlink" xlink:title="Mikuláš Plachetka collection, Prague" id="ABBRID0EGKAE" xlink:type="simple">MPCP</abbrev> (aedeagus); <bold>14.</bold><tp:taxon-name><tp:taxon-name-part taxon-name-part-type="genus" reg="Anthaxia">A.</tp:taxon-name-part> (<tp:taxon-name-part taxon-name-part-type="subgenus" reg="Merocratus">M.</tp:taxon-name-part>) <tp:taxon-name-part taxon-name-part-type="species" reg="rydzii">rydzii</tp:taxon-name-part></tp:taxon-name> sp. nov., holotype, <named-content xmlns:xlink="http://www.w3.org/1999/xlink" content-type="dwc:institutional_code" xlink:title="National Museum, Prague" xlink:href="http://grbio.org/institution/national-museum-prague-0" xlink:type="simple">NMPC</named-content> (parameres and median lobe); <bold>15.</bold><tp:taxon-name><tp:taxon-name-part taxon-name-part-type="genus" reg="Anthaxia">A.</tp:taxon-name-part> (<tp:taxon-name-part taxon-name-part-type="subgenus" reg="Merocratus">M.</tp:taxon-name-part>) <tp:taxon-name-part taxon-name-part-type="species" reg="angustata">angustata</tp:taxon-name-part></tp:taxon-name> Bílý, 2019, male, <abbrev xmlns:xlink="http://www.w3.org/1999/xlink" xlink:title="Mikuláš Plachetka collection, Prague" id="ABBRID0EOLAE" xlink:type="simple">MPCP</abbrev> (aedeagus); <bold>16.</bold><tp:taxon-name><tp:taxon-name-part taxon-name-part-type="genus" reg="Anthaxia">A.</tp:taxon-name-part> (<tp:taxon-name-part taxon-name-part-type="subgenus" reg="Merocratus">M.</tp:taxon-name-part>) <tp:taxon-name-part taxon-name-part-type="species" reg="barbieri">barbieri</tp:taxon-name-part></tp:taxon-name> Descarpentries, 1958, male, <abbrev xmlns:xlink="http://www.w3.org/1999/xlink" xlink:title="Mikuláš Plachetka collection, Prague" id="ABBRID0ECMAE" xlink:type="simple">MPCP</abbrev> (aedeagus). Scale bar: 1.0 mm.</p></caption><graphic xmlns:xlink="http://www.w3.org/1999/xlink" xlink:href="zookeys-1244-185_article-150712__-g004.jpg" position="float" orientation="portrait" xlink:type="simple" id="oo_1371093.jpg"><uri content-type="original_file" xlink:type="simple">https://binary.pensoft.net/fig/1371093</uri></graphic></fig></tp:treatment-sec></tp:taxon-treatment>
