# Supplementary material for: ﻿A new species of Anthaxia (Merocratus) Bílý, 1989 (Coleoptera, Buprestidae, Anthaxiini) from Vietnam
Source: Zookeys. 2025 Jul 10;1244:185–94. doi: 10.3897/zookeys.1244.150712 (PMC12272080; doi:10.3897/zookeys.1244.150712)
Supplement: XML Treatment for Anthaxia (Merocratus) barbieri [file zookeys.1244.150712-treatment3.xml]

<!DOCTYPE tp:taxon-treatment
  PUBLIC "-//TaxonX//DTD Taxonomic Treatment Publishing DTD v0 20100105//EN" "tax-treatment-NSO.dtd">
<tp:taxon-treatment xmlns:tp="http://www.plazi.org/taxpub"><tp:treatment-meta><kwd-group><label>Taxon classification</label><kwd>
              <named-content content-type="kingdom">Animalia</named-content>
            </kwd><kwd>
              <named-content content-type="order">Coleoptera</named-content>
            </kwd><kwd>
              <named-content content-type="family">Buprestidae</named-content>
            </kwd></kwd-group><mixed-citation publication-type="journal"><person-group><name><surname>Plachetka</surname><given-names>Mikuláš</given-names></name></person-group><article-title>﻿A new species of <italic><tp:taxon-name><tp:taxon-name-part taxon-name-part-type="genus" reg="Anthaxia">Anthaxia</tp:taxon-name-part></tp:taxon-name></italic> (<tp:taxon-name><tp:taxon-name-part taxon-name-part-type="genus" reg="Anthaxia"/><tp:taxon-name-part taxon-name-part-type="genus" reg="Merocratus">Merocratus</tp:taxon-name-part></tp:taxon-name>) Bílý, 1989 (<tp:taxon-name><tp:taxon-name-part taxon-name-part-type="order">Coleoptera</tp:taxon-name-part></tp:taxon-name>, <tp:taxon-name><tp:taxon-name-part taxon-name-part-type="family">Buprestidae</tp:taxon-name-part></tp:taxon-name>, <tp:taxon-name><tp:taxon-name-part taxon-name-part-type="tribe">Anthaxiini</tp:taxon-name-part></tp:taxon-name>) from Vietnam</article-title><source>Zookeys</source><day>10</day><month>07</month><year>2025</year><volume>1244</volume><fpage>185</fpage><lpage>194</lpage><pub-id pub-id-type="doi">10.3897/zookeys.1244.150712</pub-id></mixed-citation></tp:treatment-meta><tp:nomenclature><label>﻿</label><tp:taxon-name><object-id xmlns:xlink="http://www.w3.org/1999/xlink" content-type="arpha" xlink:type="simple">2004D5B8-C0A3-56E9-A8B9-395C80BC2EA4</object-id><tp:taxon-name-part taxon-name-part-type="genus" reg="Anthaxia">Anthaxia</tp:taxon-name-part> (<tp:taxon-name-part taxon-name-part-type="subgenus" reg="Merocratus">Merocratus</tp:taxon-name-part>) <tp:taxon-name-part taxon-name-part-type="species" reg="barbieri">barbieri</tp:taxon-name-part></tp:taxon-name><tp:taxon-authority>Descarpentries, 1958</tp:taxon-authority><xref ref-type="fig" rid="F2">Figs 7</xref><xref ref-type="fig" rid="F2">, 8</xref><xref ref-type="fig" rid="F4">, 16</xref></tp:nomenclature><tp:treatment-sec sec-type="material" id="SECID0ESVAE"><title>Specimens examined.</title><p><tp:taxon-name><tp:taxon-name-part taxon-name-part-type="genus" reg="Anthaxia">Anthaxia</tp:taxon-name-part> (<tp:taxon-name-part taxon-name-part-type="subgenus" reg="Merocratus">Merocratus</tp:taxon-name-part>) <tp:taxon-name-part taxon-name-part-type="species" reg="barbieri">barbieri</tp:taxon-name-part></tp:taxon-name> Descarpentries, 1958: <bold>Thailand</bold>: • 1♂, 1♀ (<abbrev xmlns:xlink="http://www.w3.org/1999/xlink" xlink:title="Mikuláš Plachetka collection, Prague" id="ABBRID0EIWAE" xlink:type="simple">MPCP</abbrev>): Thailand / Chiangmai / Chingdao hotel resort / 1. -15. 7. 2019 Ustinov V. // <tp:taxon-name><tp:taxon-name-part taxon-name-part-type="genus" reg="Anthaxia">Anthaxia</tp:taxon-name-part></tp:taxon-name> (<tp:taxon-name><tp:taxon-name-part taxon-name-part-type="genus" reg="Anthaxia"/><tp:taxon-name-part taxon-name-part-type="genus" reg="Merocratus">Merocratus</tp:taxon-name-part></tp:taxon-name>) / <tp:taxon-name><tp:taxon-name-part taxon-name-part-type="genus" reg="Anthaxia"/><tp:taxon-name-part taxon-name-part-type="species" reg="barbieri">barbieri</tp:taxon-name-part></tp:taxon-name> / Descarpentries / det. M. Plachetka 2023.</p></tp:treatment-sec><tp:treatment-sec sec-type="discussion" id="SECID0EBXAE"><title>Discussion.</title><p>This species is similar to <tp:taxon-name><tp:taxon-name-part taxon-name-part-type="genus" reg="Anthaxia">Anthaxia</tp:taxon-name-part> (<tp:taxon-name-part taxon-name-part-type="subgenus" reg="Merocratus">Merocratus</tp:taxon-name-part>) <tp:taxon-name-part taxon-name-part-type="species" reg="rydzii">rydzii</tp:taxon-name-part></tp:taxon-name> sp. nov., but it can be distinguished by a more distinct elytral pattern and different aedeagus. Its aedeagus is slender and has a different shape (Fig. <xref ref-type="fig" rid="F4">16</xref>).</p></tp:treatment-sec><tp:treatment-sec><!--Section generated to contain objects referenced in tp:taxon-treatment.--><fig id="F2" position="float" orientation="portrait"><object-id xmlns:xlink="http://www.w3.org/1999/xlink" content-type="doi" xlink:type="simple">10.3897/zookeys.1244.150712.figures5-8</object-id><object-id xmlns:xlink="http://www.w3.org/1999/xlink" content-type="arpha" xlink:type="simple">C7D731A5-2D98-5564-923D-7D64133AFC95</object-id><label>Figures 5–8.</label><caption><p><bold>5.</bold><tp:taxon-name><tp:taxon-name-part taxon-name-part-type="genus" reg="Anthaxia">Anthaxia</tp:taxon-name-part> (<tp:taxon-name-part taxon-name-part-type="subgenus" reg="Merocratus">Merocratus</tp:taxon-name-part>) <tp:taxon-name-part taxon-name-part-type="species" reg="rydzii">rydzii</tp:taxon-name-part></tp:taxon-name> sp. nov., paratype, <abbrev xmlns:xlink="http://www.w3.org/1999/xlink" xlink:title="Mikuláš Plachetka collection, Prague" id="ABBRID0EQPAC" xlink:type="simple">MPCP</abbrev>—habitus variability (green colouration, black tinge); <bold>6.</bold><tp:taxon-name><tp:taxon-name-part taxon-name-part-type="genus" reg="Anthaxia">A.</tp:taxon-name-part> (<tp:taxon-name-part taxon-name-part-type="subgenus" reg="Merocratus">M.</tp:taxon-name-part>) <tp:taxon-name-part taxon-name-part-type="species" reg="rydzii">rydzii</tp:taxon-name-part></tp:taxon-name> sp. nov., paratype, <abbrev xmlns:xlink="http://www.w3.org/1999/xlink" xlink:title="Mikuláš Plachetka collection, Prague" id="ABBRID0EFAAE" xlink:type="simple">MPCP</abbrev>—habitus variability (violet tinge); <bold>7.</bold><tp:taxon-name><tp:taxon-name-part taxon-name-part-type="genus" reg="Anthaxia">A.</tp:taxon-name-part> (<tp:taxon-name-part taxon-name-part-type="subgenus" reg="Merocratus">M.</tp:taxon-name-part>) <tp:taxon-name-part taxon-name-part-type="species" reg="barbieri">barbieri</tp:taxon-name-part></tp:taxon-name> Descarpentries, 1958, male, <abbrev xmlns:xlink="http://www.w3.org/1999/xlink" xlink:title="Mikuláš Plachetka collection, Prague" id="ABBRID0EZAAE" xlink:type="simple">MPCP</abbrev> (dorsal view); <bold>8.</bold><tp:taxon-name><tp:taxon-name-part taxon-name-part-type="genus" reg="Anthaxia">A.</tp:taxon-name-part> (<tp:taxon-name-part taxon-name-part-type="subgenus" reg="Merocratus">M.</tp:taxon-name-part>) <tp:taxon-name-part taxon-name-part-type="species" reg="barbieri">barbieri</tp:taxon-name-part></tp:taxon-name> Descarpentries, 1958, male (ventral view). Scale bars: 1.0 mm.</p></caption><graphic xmlns:xlink="http://www.w3.org/1999/xlink" xlink:href="zookeys-1244-185_article-150712__-g002.jpg" position="float" orientation="portrait" xlink:type="simple" id="oo_1371091.jpg"><uri content-type="original_file" xlink:type="simple">https://binary.pensoft.net/fig/1371091</uri></graphic></fig><fig id="F4" position="float" orientation="portrait"><object-id xmlns:xlink="http://www.w3.org/1999/xlink" content-type="doi" xlink:type="simple">10.3897/zookeys.1244.150712.figures13-16</object-id><object-id xmlns:xlink="http://www.w3.org/1999/xlink" content-type="arpha" xlink:type="simple">42F00B55-3539-5199-ACF3-DC73B058995B</object-id><label>Figures 13–16.</label><caption><p><bold>13.</bold><tp:taxon-name><tp:taxon-name-part taxon-name-part-type="genus" reg="Anthaxia">Anthaxia</tp:taxon-name-part> (<tp:taxon-name-part taxon-name-part-type="subgenus" reg="Merocratus">Merocratus</tp:taxon-name-part>) <tp:taxon-name-part taxon-name-part-type="species" reg="rydzii">rydzii</tp:taxon-name-part></tp:taxon-name> sp. nov., paratype, <abbrev xmlns:xlink="http://www.w3.org/1999/xlink" xlink:title="Mikuláš Plachetka collection, Prague" id="ABBRID0EGKAE" xlink:type="simple">MPCP</abbrev> (aedeagus); <bold>14.</bold><tp:taxon-name><tp:taxon-name-part taxon-name-part-type="genus" reg="Anthaxia">A.</tp:taxon-name-part> (<tp:taxon-name-part taxon-name-part-type="subgenus" reg="Merocratus">M.</tp:taxon-name-part>) <tp:taxon-name-part taxon-name-part-type="species" reg="rydzii">rydzii</tp:taxon-name-part></tp:taxon-name> sp. nov., holotype, <named-content xmlns:xlink="http://www.w3.org/1999/xlink" content-type="dwc:institutional_code" xlink:title="National Museum, Prague" xlink:href="http://grbio.org/institution/national-museum-prague-0" xlink:type="simple">NMPC</named-content> (parameres and median lobe); <bold>15.</bold><tp:taxon-name><tp:taxon-name-part taxon-name-part-type="genus" reg="Anthaxia">A.</tp:taxon-name-part> (<tp:taxon-name-part taxon-name-part-type="subgenus" reg="Merocratus">M.</tp:taxon-name-part>) <tp:taxon-name-part taxon-name-part-type="species" reg="angustata">angustata</tp:taxon-name-part></tp:taxon-name> Bílý, 2019, male, <abbrev xmlns:xlink="http://www.w3.org/1999/xlink" xlink:title="Mikuláš Plachetka collection, Prague" id="ABBRID0EOLAE" xlink:type="simple">MPCP</abbrev> (aedeagus); <bold>16.</bold><tp:taxon-name><tp:taxon-name-part taxon-name-part-type="genus" reg="Anthaxia">A.</tp:taxon-name-part> (<tp:taxon-name-part taxon-name-part-type="subgenus" reg="Merocratus">M.</tp:taxon-name-part>) <tp:taxon-name-part taxon-name-part-type="species" reg="barbieri">barbieri</tp:taxon-name-part></tp:taxon-name> Descarpentries, 1958, male, <abbrev xmlns:xlink="http://www.w3.org/1999/xlink" xlink:title="Mikuláš Plachetka collection, Prague" id="ABBRID0ECMAE" xlink:type="simple">MPCP</abbrev> (aedeagus). Scale bar: 1.0 mm.</p></caption><graphic xmlns:xlink="http://www.w3.org/1999/xlink" xlink:href="zookeys-1244-185_article-150712__-g004.jpg" position="float" orientation="portrait" xlink:type="simple" id="oo_1371093.jpg"><uri content-type="original_file" xlink:type="simple">https://binary.pensoft.net/fig/1371093</uri></graphic></fig></tp:treatment-sec></tp:taxon-treatment>
